# Supplementary material for: Epidemic trends and characteristics of notifiable infectious diseases in mainland China during the COVID-19: a nationwide surveillance study, 2020–2024
Source: J Glob Health. 2026 Apr 10;16:04118. doi: 10.7189/jogh.16.04118 (PMC13065339; doi:10.7189/jogh.16.04118)
Supplement: Online Supplementary Document [file jogh-16-04118-s001.zip]

Archive with 2 entries (2 files):
- jogh-16-04118-s001.pdf
- jogh-16-04118-s002.xlsx
