# Supplementary material for: Epidemic trends and characteristics of notifiable infectious diseases in mainland China during the COVID-19: a nationwide surveillance study, 2020–2024
Source: J Glob Health. 2026 Apr 10;16:04118. doi: 10.7189/jogh.16.04118 (PMC13065339; doi:10.7189/jogh.16.04118)
Supplement: Online Supplementary Document [file jogh-16-04118-s001.zip › jogh-16-04118-s002.xlsx]

## Sheet: 2020
	Overview of the National legal infectious disease epidemic situation in 2020				January		February		March		April		May		June		July		August		September		October		November		December
Disease Name	Cases (No.)	Deaths (No.)	Incidence Rate (1/100,000)	Mortality Rate (1/100,000)	Cases (No.)	Deaths (No.)	Cases (No.)	Deaths (No.)	Cases (No.)	Deaths (No.)	Cases (No.)	Deaths (No.)	Cases (No.)	Deaths (No.)	Cases (No.)	Deaths (No.)	Cases (No.)	Deaths (No.)	Cases (No.)	Deaths (No.)	Cases (No.)	Deaths (No.)	Cases (No.)	Deaths (No.)	Cases (No.)	Deaths (No.)	Cases (No.)	Deaths (No.)
Total of Class A, B and C notifiable infectious diseases	5806728	26374	413.631	1.8787	1414630	1629	326628	3781	324803	2024	367872	1780	398297	1783	439708	2019	471455	1930	475076	1766	535038	2294	573957	1739	583286	1968	542172	2379
Total of Class A, and B notifiable infectious diseases	2673228	26289	190.422	1.8726	257376	1515	208539	3755	243165	2019	281913	1778	278015	1781	288382	2017	300780	1927	281550	1763	287926	2291	258591	1737	269673	1963	264109	2377
Plague	4	3	0.0003	0.0002	0	1	0	0	0	0	0	0	0	0	0	0	1	0	2	2	1	0	0	0	0	0	0	0
Cholera	11	0	0.0008	0	0	0	0	0	0	0	0	0	1	0	0	0	3	0	5	0	2	0	0	0	0	0	0	0
SARS	0	0	0	0	0	0	0	0	0	0	0	0	0	0	0	0	0	0	0	0	0	0	0	0	0	0	0	0
Acquired immune deficiency syndrome	62167	18819	4.4283	1.3405	2759	952	2133	971	4808	1418	5960	1587	5484	1596	6915	1811	6124	1700	5166	1560	6927	2019	4546	1522	5824	1738	6508	2105
Hepatitis	1138781	588	81.1188	0.0419	112087	100	63330	50	108657	39	125181	37	120921	43	123474	50	132782	56	126950	42	130930	69	119322	46	125059	55	124433	64
Hepatitis A	14815	3	1.0553	0.0002	1251	1	1295	0	1529	0	1187	0	1100	0	1249	1	1514	0	1401	0	1335	1	1181	0	1243	0	1196	0
Hepatitis B	902476	464	64.2861	0.0331	91026	80	51506	37	88150	31	101262	36	97651	35	99319	36	106135	46	102304	30	105377	53	95633	33	100561	37	100209	52
Hepatitis C	194066	106	13.8239	0.0076	17287	17	9068	12	16718	6	20179	1	19821	8	20367	11	22400	8	20520	11	21538	13	20067	11	20801	16	20438	10
Hepatitis D	187	0	0.0133	0	19	0	12	0	12	0	22	0	11	0	16	0	21	0	19	0	25	0	22	0	22	0	16	0
Hepatitis E	19034	12	1.3558	0.0009	1626	1	1045	1	1641	1	1732	0	1585	0	1708	1	1839	2	1759	0	1811	1	1506	2	1639	1	1818	2
Other hepatitis	8203	3	0.5843	0.0002	878	1	404	0	607	1	799	0	753	0	815	1	873	0	947	1	844	1	913	0	793	1	756	0
Poliomyelitis	0	0	0	0	0	0	0	0	0	0	0	0	0	0	0	0	0	0	0	0	0	0	0	0	0	0	0	0
Human infection with H5N1 virus	0	0	0	0	0	0	0	0	0	0	0	0	0	0	0	0	0	0	0	0	0	0	0	0	0	0	0	0
Measles	856	0	0.061	0	205	0	66	0	69	0	58	0	74	0	91	0	111	0	119	0	111	0	116	0	118	0	96	0
Epidemic hemorrhagic fever	8121	48	0.5785	0.0034	684	3	374	1	433	2	540	1	686	2	826	6	503	4	313	2	320	1	611	6	1796	14	1460	9
Rabies	202	188	0.0144	0.0134	19	19	12	13	15	9	15	15	14	9	17	10	22	11	23	15	15	13	24	16	12	20	24	29
Japanese encephalitis	288	9	0.0205	0.0006	3	1	0	0	3	2	4	0	0	0	6	0	30	1	69	2	137	3	42	2	10	0	8	1
Dengue	778	0	0.0554	0	71	0	17	0	16	0	6	0	4	0	4	0	23	0	55	0	247	0	287	0	63	0	9	0
Anthrax	224	0	0.016	0	10	0	6	0	9	0	16	0	16	0	18	0	17	0	39	0	36	0	26	0	22	0	17	0
Dysentery	57820	2	4.1187	0.0001	3309	3	1912	0	2892	0	3695	0	5664	0	7775	0	7943	0	7270	0	6206	0	4793	0	3568	0	3272	0
Tuberculosis	670538	1919	47.7644	0.1367	67682	142	44933	96	73427	97	85684	96	83385	123	84952	134	83101	146	76423	131	75409	175	67843	128	69640	126	64097	161
Typhoid fever and paratyphoid fever	7011	5	0.4994	0.0004	513	0	364	1	360	1	415	0	607	0	832	0	863	1	830	0	848	0	689	0	517	2	483	1
Meningococcal meningitis	50	3	0.0036	0.0002	17	2	3	0	3	0	5	0	4	0	3	0	4	0	4	0	3	0	1	0	5	0	5	1
Pertussis	4475	1	0.3188	0.0001	1141	0	738	0	874	0	479	0	277	0	159	1	131	0	142	0	201	0	267	0	291	0	294	0
Diphtheria	2	0	0.0001	0	0	0	0	0	0	0	0	0	0	0	0	0	0	0	1	0	1	0	0	0	0	0	0	0
Neonatal tetanus	34	1	0.0023	0.0001	5	0	3	0	2	0	1	0	2	0	1	0	5	0	3	0	4	1	3	0	2	0	5	0
Scarlet fever	16564	1	1.1799	0.0001	6352	1	580	0	444	0	442	0	562	0	677	0	789	0	763	0	877	1	1102	0	1925	0	2693	0
Brucellosis	47245	0	3.3654	0	2445	1	933	0	3508	0	5360	0	5264	0	6193	0	6437	0	4972	0	4492	0	3206	1	3611	0	3694	0
Gonorrhea	105160	0	7.4909	0	8254	4	3524	0	4661	0	6267	0	8104	1	9292	0	10621	1	10724	0	11643	0	10551	0	11260	0	11691	0
Syphilis	464435	54	33.0831	0.0038	39671	25	21448	9	41154	8	46728	11	46753	6	46538	5	50386	6	46838	9	48965	6	44438	10	45305	7	44696	6
Leptospirosis	297	8	0.0212	0.0006	6	0	2	0	1	0	2	0	5	0	12	0	23	1	51	0	110	3	53	4	31	1	19	0
Schistosomiasis	43	0	0.0031	0	4	0	2	1	7	0	6	0	5	0	6	0	4	0	10	0	4	0	10	0	6	0	3	0
Malaria	1051	6	0.0729	0.0004	348	2	126	2	92	1	54	0	40	0	74	0	54	0	57	0	81	0	78	2	63	0	73	0
Human infection with H7N9 virus	0	0	0	0	0	0	0	0	0	0	0	0	0	0	0	0	0	0	0	0	0	0	0	0	0	0	0	0
COVID-19	87071	4634	6.2023	0.3301	11791	259	68033	2611	1730	442	995	31	143	1	517	0	803	0	721	0	356	0	583	0	545	0	529	0
Class C notifiable infectious diseases	3133500	85	223.209	0.0061	1157254	114	118089	26	81638	5	85959	2	120282	2	151326	2	170675	3	193526	3	247112	3	315366	2	313613	5	278063	2
Influenza	1145278	70	81.5816	0.005	986543	108	59154	22	21696	4	15396	1	16974	2	15640	0	13406	1	12833	0	18432	0	20401	1	22783	1	23546	1
Mumps	129120	1	9.1976	0.0001	17159	4	8018	1	6028	0	6169	0	9273	0	11995	0	10583	0	9008	0	13212	0	12818	0	15211	0	11437	0
Rubella	2201	0	0.1568	0	1199	0	306	0	197	0	116	0	90	0	114	0	82	0	96	0	102	0	157	0	276	0	104	0
Acute hemorrhagic conjunctivitis	28471	0	2.0281	0	2139	0	1672	2	2011	0	2230	0	2468	0	2788	0	2796	0	2561	0	2549	0	2298	0	2538	0	2583	0
Leprosy	200	0	0.0142	0	26	0	21	0	41	0	52	0	48	0	41	0	59	0	39	0	35	0	21	0	35	0	31	0
Typhus	1069	0	0.0761	0	59	0	41	0	29	0	63	0	67	0	113	0	127	0	138	0	184	0	192	0	131	0	55	0
Kala azar	202	1	0.0144	0.0001	15	0	13	0	27	0	26	0	26	0	26	0	22	0	18	0	17	0	18	0	10	1	13	0
Echinococcosis	3327	1	0.237	0.0001	286	0	91	0	249	0	362	0	266	0	264	0	397	0	283	0	336	0	390	0	403	1	412	1
Filariasis	0	0	0	0	0	0	0	0	0	0	0	0	0	0	0	0	0	0	0	0	0	0	0	0	0	0	0	0
Infectious diarrhea	1062277	9	75.6692	0.0006	121473	1	45510	1	48491	1	58544	1	87151	0	114085	2	116425	2	109407	2	97075	3	79196	0	83209	1	108084	0
Hand, foot and mouth disease	761355	3	54.2336	0.0002	28355	1	3263	0	2869	0	3001	0	3919	0	6260	0	26778	0	59143	1	115170	0	199875	1	189017	1	131798	0

## Sheet: 2021
	Overview of the National legal infectious disease epidemic situation in 2021				January		February		March		April		May		June		July		August		September		October		November		December
Disease Name	Cases (No.)	Deaths (No.)	Incidence Rate (1/100,000)	Mortality Rate (1/100,000)	Cases (No.)	Deaths (No.)	Cases (No.)	Deaths (No.)	Cases (No.)	Deaths (No.)	Cases (No.)	Deaths (No.)	Cases (No.)	Deaths (No.)	Cases (No.)	Deaths (No.)	Cases (No.)	Deaths (No.)	Cases (No.)	Deaths (No.)	Cases (No.)	Deaths (No.)	Cases (No.)	Deaths (No.)	Cases (No.)	Deaths (No.)	Cases (No.)	Deaths (No.)
Total of Class A, B and C notifiable infectious diseases	6233537	22198	442.164	1.5746	521141	1476	389618	1165	518719	1899	601558	1549	699466	1531	683394	1730	628584	1882	482071	2077	500929	2172	523006	2040	565663	2321	696866	2767
Total of Class A, and B notifiable infectious diseases	2727288	22179	193.455	1.5733	250601	1473	209130	1163	310698	1898	300219	1548	289878	1529	288175	1727	305023	1881	274918	2077	272332	2172	249607	2039	262627	2320	276851	2763
Plague	1	0	0.0001	0	0	0	0	0	0	0	0	0	0	0	0	0	0	0	1	0	0	0	0	0	0	0	0	0
Cholera	5	0	0.0004	0	0	0	0	0	0	0	0	0	0	0	3	0	0	0	0	0	0	0	2	0	0	0	0	0
SARS	0	0	0	0	0	0	0	0	0	0	0	0	0	0	0	0	0	0	0	0	0	0	0	0	0	0	0	0
Acquired immune deficiency syndrome	60154	19623	4.2669	1.3919	3260	1250	3051	1052	5951	1710	5283	1363	5047	1352	5978	1554	3373	1675	4710	1874	5039	1963	5357	1849	6493	2131	7490	2486
Hepatitis	1226165	520	86.9757	0.0369	120035	54	101058	36	148245	57	137828	38	131135	49	126681	46	139343	46	126075	62	125821	58	118664	43	126320	35	133390	57
Hepatitis A	11979	1	0.8497	0.0001	960	0	745	0	1128	1	1142	0	1095	0	1089	0	1038	0	1057	0	1105	1	940	0	1026	0	1068	0
Hepatitis B	976233	413	69.2473	0.0293	98257	44	83014	30	119423	43	110385	32	105393	38	101633	39	112287	34	102061	51	101701	49	95942	33	102598	22	108157	42
Hepatitis C	202771	89	14.3832	0.0063	18258	9	14714	6	23776	13	22613	4	21254	8	20937	7	22940	11	20001	9	20125	6	19157	10	19858	10	20895	11
Hepatitis D	249	0	0.0177	0	20	0	23	0	27	0	31	0	22	0	23	0	19	0	23	0	26	0	24	0	18	0	37	0
Hepatitis E	26049	14	1.8477	0.001	1838	1	1849	0	2991	0	2797	2	2509	3	2266	0	2140	0	2109	2	2033	2	1846	0	2055	2	2369	3
Other hepatitis	8884	3	0.6302	0.0002	702	0	713	0	900	0	860	0	862	0	733	0	919	1	824	0	831	0	755	0	765	1	864	1
Poliomyelitis	0	0	0	0	0	0	0	0	0	0	0	0	0	0	0	0	0	0	0	0	0	0	0	0	0	0	0	0
Human infection with H5N1 virus	0	0	0	0	0	0	0	0	0	0	0	0	0	0	0	0	0	0	0	0	0	0	0	0	0	0	0	0
Measles	552	0	0.0392	0	59	0	38	0	77	0	69	0	80	0	72	0	80	0	66	0	85	0	88	0	105	0	97	0
Epidemic hemorrhagic fever	9187	64	0.6517	0.0045	562	3	365	1	424	1	510	2	685	8	724	5	467	1	255	2	291	0	678	5	2120	12	2402	26
Rabies	157	150	0.0111	0.0106	15	25	14	10	13	12	17	21	11	9	18	15	12	13	14	8	13	14	19	10	11	9	8	20
Japanese encephalitis	207	6	0.0147	0.0004	4	0	0	0	0	0	0	0	2	0	10	1	17	1	72	1	63	1	39	1	14	1	4	0
Dengue	41	0	0.0029	0	5	0	2	0	0	0	4	0	5	0	8	0	3	0	3	0	4	0	6	0	5	0	3	0
Anthrax	392	2	0.0278	0.0001	16	0	10	0	9	0	19	0	14	0	25	0	66	1	115	1	58	0	38	0	18	0	18	0
Dysentery	50403	3	3.5752	0.0002	2633	0	2623	1	3488	0	3945	1	5011	2	6408	0	6982	0	5326	0	5159	0	3745	0	2775	0	2807	1
Tuberculosis	639548	1763	45.3651	0.1251	64813	137	55425	56	80803	109	80548	117	75243	102	73884	104	76648	131	67966	120	67812	124	61391	126	61753	128	61788	168
Typhoid fever and paratyphoid fever	7244	0	0.5138	0	362	0	327	0	487	0	522	0	649	0	829	0	939	0	913	1	786	0	655	1	524	0	487	0
Meningococcal meningitis	63	5	0.0045	0.0004	10	1	10	1	7	2	3	1	11	0	6	0	4	0	0	0	2	0	7	0	3	0	10	0
Pertussis	9611	2	0.6817	0.0001	205	0	115	1	220	0	308	0	427	1	519	0	820	0	1227	0	1094	0	825	0	1148	0	2254	0
Diphtheria	0	0	0	0	0	0	0	0	0	0	0	0	0	0	0	0	1	0	0	0	0	0	0	0	0	0	0	0
Neonatal tetanus	23	1	0.0019	0.0001	3	0	3	0	0	1	1	0	3	0	0	0	3	0	3	0	1	0	3	0	2	0	1	0
Scarlet fever	29503	0	2.0927	0	2502	0	989	0	1819	0	2790	0	4124	0	4165	0	2430	0	1152	0	1202	0	1634	0	2717	0	3983	0
Brucellosis	69767	3	4.9488	0.0002	3175	0	3425	0	7220	1	7848	1	8096	1	9670	0	9222	2	6867	0	5932	1	3622	0	3649	0	4919	0
Gonorrhea	127803	0	9.0655	0	10284	0	7650	0	10878	0	10874	0	10773	0	10950	0	11747	0	12019	1	11744	0	10720	1	11119	0	11264	0
Syphilis	480020	30	34.0493	0.0021	40079	1	33615	5	50682	5	49113	4	47999	5	47423	2	51531	9	46091	7	45792	9	40900	2	42174	4	42321	3
Leptospirosis	403	2	0.0286	0.0001	14	0	3	0	7	0	3	0	9	0	19	0	28	0	81	0	116	2	81	1	31	0	39	1
Schistosomiasis	13	0	0.0009	0	4	0	1	0	0	0	6	0	6	0	4	0	2	0	9	0	5	0	6	0	3	0	4	0
Malaria	783	3	0.0555	0.0002	68	0	58	0	63	0	74	0	97	0	109	0	92	2	60	0	49	0	46	0	62	0	72	1
Human infection with H7N9 virus	0	0	0	0	0	0	0	0	0	0	0	0	0	0	0	0	0	0	0	0	0	0	0	0	0	0	0	0
COVID-19	15243	2	1.0812	0.0001	2493	2	348	0	305	0	454	0	451	0	670	0	1213	0	1893	0	1264	0	1081	0	1581	0	3490	0
Class C notifiable infectious diseases	3506249	19	248.709	0.0013	270540	3	180488	2	208021	1	301339	1	409588	2	395219	3	323561	1	207153	0	228597	0	273399	1	303036	1	420015	4
Influenza	668246	4	47.4008	0.0003	20232	1	10894	1	17110	0	31535	0	41516	0	38772	0	24604	0	21375	0	35535	0	53346	1	110691	0	249046	2
Mumps	119955	0	8.5088	0	7078	0	4393	0	9604	0	11501	0	11970	0	12015	1	9367	0	8353	0	12606	0	11116	0	11881	0	10892	0
Rubella	840	0	0.0596	0	127	0	46	0	82	0	107	0	187	0	115	0	102	0	68	0	90	0	101	0	119	0	158	0
Acute hemorrhagic conjunctivitis	28350	0	2.011	0	2305	0	1873	0	2885	0	2808	0	2548	0	2467	0	2566	0	2016	0	2321	0	1994	0	2218	0	2513	0
Leprosy	180	0	0.0128	0	31	0	30	0	63	0	34	0	46	0	36	0	43	0	36	0	24	0	21	0	28	0	30	1
Typhus	1310	0	0.0929	0	45	0	37	0	35	0	105	0	111	0	112	0	101	0	143	0	211	0	190	0	155	0	91	0
Kala azar	230	0	0.0163	0	21	0	15	0	13	0	27	0	32	0	23	0	23	0	28	0	17	0	11	0	21	0	25	0
Echinococcosis	2799	1	0.1985	0.0001	378	0	224	0	430	0	304	0	265	0	238	0	306	1	241	0	296	0	207	0	209	0	327	0
Filariasis	1	0	0.0001	0	0	0	0	0	0	0	0	0	0	0	0	0	0	0	1	0	0	0	0	0	0	0	0	0
Infectious diarrhea	1329790	6	94.3262	0.0004	177114	1	144447	0	141593	1	110751	0	112075	0	117015	0	123462	0	103609	0	90862	0	74343	0	64241	1	82512	0
Hand, foot and mouth disease	1354548	8	96.0823	0.0006	63209	1	18529	1	36206	0	144167	1	240838	2	224426	2	162987	0	71283	0	86635	0	132070	0	113473	0	74421	1

## Sheet: 2022
	Overview of the National legal infectious disease epidemic situation in 2022		January		February		March		April		May		June		July		August		September		October		November		December
Disease Name	Cases (No.)	Deaths (No.)	Cases (No.)	Deaths (No.)	Cases (No.)	Deaths (No.)	Cases (No.)	Deaths (No.)	Cases (No.)	Deaths (No.)	Cases (No.)	Deaths (No.)	Cases (No.)	Deaths (No.)	Cases (No.)	Deaths (No.)	Cases (No.)	Deaths (No.)	Cases (No.)	Deaths (No.)	Cases (No.)	Deaths (No.)	Cases (No.)	Deaths (No.)	Cases (No.)	Deaths (No.)
Total of Class A, B and C notifiable infectious diseases	-	-	627558	1685	445181	1614	634258	2036	481403	2200	519156	2002	1285858	2066	1174894	2003	658201	2568	486329	2292	421228	1937	467973	1870	278907	2384
Total of Class A, and B notifiable infectious diseases	2431346	21834	263382	1678	229407	1611	332135	2034	311106	2200	273802	2001	287699	2060	301303	1996	308828	2565	261109	2289	231092	1936	272901	1870	148573	2384
Plague	2	1	0	0	0	0	0	0	0	0	0	0	0	0	1	0	0	0	1	1	0	0	0	0	0	0
Cholera	31	0	1	0	0	0	1	0	0	0	0	0	6	0	10	0	6	0	4	0	3	0	0	0	0	0
SARS	0	0	0	0	0	0	0	0	0	0	0	0	0	0	0	0	0	0	0	0	0	0	0	0	0	0
Acquired immune deficiency syndrome	52058	18885	3109	1294	3364	1252	5020	1655	3837	1387	4490	1466	5626	1647	4667	1562	4679	2106	4389	1847	3965	1549	4299	1458	5264	1987
Hepatitis	1105865	543	132430	54	117382	37	140574	47	117617	39	125758	38	131857	51	138449	43	141324	74	123318	72	109020	71	104438	53	72630	51
Hepatitis A	-	-	956	0	830	0	1050	0	896	0	960	0	1038	0	1069	0	1116	1	945	1	752	0	749	0	532	0
Hepatitis B	-	-	109531	38	96787	29	114003	38	95933	28	102912	25	106846	35	112648	23	115375	26	101083	35	90015	33	86371	32	59498	24
Hepatitis C	-	-	18704	14	16733	8	21722	9	17712	10	18720	13	20925	15	21867	18	21891	45	18740	35	16020	36	15057	20	11050	26
Hepatitis D	-	-	27	0	23	0	23	0	22	0	21	0	22	0	16	0	30	0	14	0	10	0	10	0	16	0
Hepatitis E	-	-	2530	2	2443	0	3131	0	2525	1	2503	0	2411	0	2225	1	2255	2	1946	0	1683	2	1732	1	1187	1
Other hepatitis	-	-	682	0	566	0	645	0	529	0	642	0	615	1	624	1	657	0	590	1	540	0	519	0	347	0
Poliomyelitis	0	0	0	0	0	0	0	0	0	0	0	0	0	0	0	0	0	0	0	0	0	0	0	0	0	0
Human infection with H5N1 virus	1	0	0	0	0	0	0	0	0	0	0	0	0	0	0	0	0	0	1	0	0	0	0	0	0	0
Measles	552	0	40	0	44	0	71	0	52	0	110	0	110	0	92	0	112	0	78	0	111	0	82	0	79	0
Epidemic hemorrhagic fever	5218	34	781	6	330	0	344	2	333	2	553	4	566	6	404	3	235	1	205	0	400	2	895	5	512	4
Rabies	133	118	13	14	7	4	8	6	9	5	6	8	15	6	17	12	20	11	14	8	12	6	16	8	6	20
Japanese encephalitis	146	3	9	0	1	0	2	0	0	0	0	0	7	0	13	1	57	0	53	1	27	0	1	1	3	0
Dengue	547	0	0	0	0	0	2	0	0	0	2	0	1	0	3	0	1	0	28	0	326	0	174	0	11	0
Anthrax	349	2	10	0	9	0	15	0	22	0	19	0	29	0	64	0	73	2	42	0	35	0	23	0	11	0
Dysentery	35951	1	2169	0	2043	0	2836	0	2587	0	3520	0	4708	0	5055	0	4505	0	3134	0	2559	0	1975	1	1215	0
Tuberculosis	560847	2205	61697	304	52596	313	73110	312	61185	341	63590	316	67901	345	71422	367	69019	365	58638	347	51125	304	48352	333	33951	316
Typhoid fever and paratyphoid fever	5829	2	405	0	280	1	408	0	421	0	566	0	700	0	741	0	730	0	631	0	494	1	419	0	234	0
Meningococcal meningitis	59	5	13	0	9	0	10	2	7	0	5	1	6	1	5	0	2	0	2	0	4	0	4	1	2	0
Pertussis	38295	2	2354	0	2576	0	3747	1	3415	0	3991	1	4213	0	4234	0	5355	0	3849	0	2594	0	2160	0	1293	0
Diphtheria	0	0	0	0	0	0	0	0	0	0	0	0	0	0	1	0	0	0	0	0	0	0	0	0	0	0
Neonatal tetanus	19	1	1	0	1	0	1	0	2	0	1	0	0	0	2	0	2	1	4	0	1	0	1	0	3	0
Scarlet fever	20794	0	3232	0	990	0	1848	0	1639	0	2588	0	2896	0	1758	0	940	0	1020	0	1383	0	1896	0	1026	0
Brucellosis	66138	0	4396	0	4689	0	6656	1	7124	0	8824	0	9943	0	9683	0	7887	1	5311	0	2535	0	2569	0	1820	0
Gonorrhea	96313	1	9273	1	6979	0	8886	0	7821	1	8395	0	8988	0	9263	1	9275	0	8598	0	7959	1	7630	0	6027	0
Syphilis	441159	23	39586	5	34683	4	46978	6	39513	3	43751	0	48507	4	51391	6	50482	4	44470	9	39054	2	35152	3	24367	4
Leptospirosis	190	2	8	0	2	0	5	0	3	0	10	0	12	0	24	0	48	0	43	2	28	0	10	0	12	0
Schistosomiasis	30	0	4	0	5	0	5	0	1	0	39	0	5	0	6	0	4	0	8	0	11	0	8	0	28	0
Malaria	820	6	26	0	30	0	31	0	34	0	37	1	62	0	79	1	217	0	96	2	92	0	74	0	79	2
Human infection with H7N9 virus	0	0	0	0	0	0	0	0	0	0	0	0	0	0	0	0	0	0	0	0	0	0	0	0	0	0
Class C notifiable infectious diseases	4210242	27	364176	7	215774	3	302123	2	170297	0	245354	1	998159	6	873591	7	349373	3	225220	3	190136	1	195072	0	130334	0
Influenza	2442797	13	230714	5	98696	1	133184	1	37567	0	78687	0	747038	4	648465	4	183345	3	90089	0	69072	1	82663	0	67888	0
Mumps	104016	0	6570	0	4491	0	10001	0	9968	0	11151	0	11945	0	9391	0	8472	0	11041	0	9537	0	8702	0	3839	0
Rubella	784	1	70	0	55	0	98	1	97	0	155	0	167	0	106	0	128	0	98	0	118	0	120	0	72	0
Acute hemorrhagic conjunctivitis	26097	0	1811	0	1561	0	2559	0	2455	0	2509	0	2905	0	2629	0	2267	0	2273	0	2009	0	1738	0	1569	0
Leprosy	143	0	32	0	28	0	35	0	34	0	27	0	37	0	35	0	32	0	24	0	13	0	20	0	20	0
Typhus	1291	0	63	0	38	0	36	0	89	0	144	0	124	0	179	0	205	0	174	0	118	0	116	0	36	0
Kala azar	226	1	22	0	23	1	30	0	24	0	35	0	20	0	29	0	22	0	19	0	16	0	11	0	9	0
Echinococcosis	2341	0	347	0	213	0	338	0	283	0	235	0	250	0	316	0	267	0	140	0	115	0	97	0	144	0
Filariasis	0	0	0	0	0	0	0	0	0	0	0	0	0	0	0	0	0	0	0	0	0	0	0	0	0	0
Infectious diarrhea	959636	6	80364	1	92535	0	122555	0	74986	0	82369	1	95012	1	103468	1	100107	0	76490	2	61743	0	50972	0	29010	0
Hand, foot and mouth disease	672911	6	44183	1	18134	1	33287	0	44794	0	70042	0	140661	1	108973	2	54528	0	44872	1	47395	0	50633	0	27747	0

## Sheet: 2023
	Overview of the National legal infectious disease epidemic situation in 2023				January		February		March		April		May		June		July		August		September		October		November		December
Disease Name	Cases (No.)	Deaths (No.)	Incidence Rate (1/100,000)	Mortality Rate (1/100,000)	Cases (No.)	Deaths (No.)	Cases (No.)	Deaths (No.)	Cases (No.)	Deaths (No.)	Cases (No.)	Deaths (No.)	Cases (No.)	Deaths (No.)	Cases (No.)	Deaths (No.)	Cases (No.)	Deaths (No.)	Cases (No.)	Deaths (No.)	Cases (No.)	Deaths (No.)	Cases (No.)	Deaths (No.)	Cases (No.)	Deaths (No.)	Cases (No.)	Deaths (No.)
Total of Class A, B and C notifiable infectious diseases	18705094	26947	1326.84	1.9115	249324	2158	624685	2329	4171295	2393	2101158	2217	727645	2465	906707	2337	962794	2244	735782	2400	879567	2213	935171	2501	2352301	2626	4523173	2938
Total of Class A, and B notifiable infectious diseases	2793698	26872	198.17	1.9062	184750	2158	276757	2327	307520	2354	291128	2185	295741	2463	283655	2336	313978	2244	335013	2399	304219	2213	305854	2499	309232	2625	284688	2932
Plague	5	1	0.0004	0.0001	0	0	0	0	0	0	0	0	0	0	0	0	0	0	4	1	0	0	0	0	1	0	0	0
Cholera	29	0	0.0021	0	0	0	0	0	0	0	0	0	3	0	3	0	4	0	8	0	9	0	2	0	0	0	0	0
SARS	0	0	0	0	0	0	0	0	0	0	0	0	0	0	0	0	0	0	0	0	0	0	0	0	0	0	0	0
Acquired immune deficiency syndrome	58903	22137	4.1783	1.5703	1815	1777	4516	1937	5785	1992	4937	1741	5455	1933	5759	1792	4854	1749	5122	1890	5121	1693	5210	1866	5664	1955	5295	2068
Hepatitis	1278473	2397	90.6879	0.17	89719	32	140383	59	155705	57	142746	96	141492	170	133888	206	151809	148	166606	190	147758	177	152695	257	156977	327	143778	428
Hepatitis A	11559	0	0.8199	0	523	0	850	0	1289	0	1114	0	1076	0	944	0	1053	0	1111	0	1038	0	986	0	1056	0	975	0
Hepatitis B	1052998	244	74.694	0.0173	74790	18	116063	18	126932	27	116400	19	115934	17	110063	20	125116	34	138875	22	123495	20	129041	32	132270	35	121415	32
Hepatitis C	177199	2146	12.5695	0.1522	12785	13	20580	41	23625	30	21597	76	20963	151	19664	186	22326	114	23214	167	20022	157	19466	224	20280	292	18085	393
Hepatitis D	191	0	0.0135	0	17	0	20	0	20	0	19	0	20	0	23	0	14	0	21	0	15	0	15	0	19	0	23	0
Hepatitis E	29771	7	2.1118	0.0005	1144	1	2207	0	3117	0	3006	1	2822	2	2529	0	2620	0	2618	1	2550	0	2543	1	2751	0	2668	3
Other hepatitis	6755	0	0.4792	0	460	0	663	0	722	0	610	0	677	0	665	0	680	0	767	0	638	0	644	0	601	0	612	0
Poliomyelitis	0	0	0	0	0	0	0	0	0	0	0	0	0	0	0	0	0	0	0	0	0	0	0	0	0	0	0	0
Human infection with H5N1 virus	1	0	0.0001	0	0	0	1	0	0	0	0	0	0	0	0	0	0	0	0	0	0	0	0	0	0	0	0	0
Measles	621	0	0.0441	0	18	0	53	0	81	0	85	0	109	0	89	0	97	0	105	0	78	0	88	0	78	0	69	0
Epidemic hemorrhagic fever	5360	12	0.3802	0.0009	217	2	270	0	330	0	305	1	399	0	365	2	344	1	240	0	198	1	439	3	1320	3	1122	1
Rabies	122	111	0.0087	0.0079	5	15	15	4	9	13	14	11	10	7	11	9	9	11	12	8	8	7	13	12	12	14	13	16
Japanese encephalitis	205	7	0.0145	0.0005	4	0	1	0	3	0	1	0	0	0	3	0	33	0	80	1	62	1	32	2	12	2	4	0
Dengue	19541	1	1.3861	0.0001	1	0	11	0	7	0	9	0	21	0	55	0	1604	0	4198	0	6494	1	5388	0	1685	0	154	0
Anthrax	434	2	0.0308	0.0001	19	0	12	0	20	0	19	0	25	0	31	0	51	1	123	0	61	1	47	0	36	0	21	0
Dysentery	37114	2	2.6327	0.0001	1924	0	2346	1	2530	0	2794	0	3753	0	4353	0	4684	0	4626	0	3658	0	3067	0	1963	1	1727	0
Tuberculosis	613091	2167	43.4893	0.1537	53730	327	71841	324	76331	289	72846	335	69068	343	64788	324	66989	330	66563	303	61859	324	59239	354	57432	320	52826	416
Typhoid fever and paratyphoid fever	5542	1	0.3931	0.0001	184	0	341	0	452	0	452	0	547	0	627	0	657	0	678	0	596	0	480	1	377	0	358	0
Meningococcal meningitis	90	1	0.0064	0.0001	6	0	4	0	15	1	11	0	2	0	9	0	3	0	6	0	5	0	5	0	12	0	21	0
Pertussis	41124	5	2.9171	0.0004	883	0	538	0	821	0	1074	0	1334	0	1512	0	2767	0	4793	1	4517	0	4430	0	6410	2	9126	1
Diphtheria	0	0	0	0	0	0	0	0	0	0	0	0	0	0	1	0	0	0	0	0	0	0	0	0	0	0	0	0
Neonatal tetanus	21	0	0.0015	0	6	0	3	0	0	0	1	0	0	0	1	0	2	0	2	0	1	0	2	0	1	0	3	0
Scarlet fever	25819	0	1.8315	0	276	0	470	0	858	0	1102	0	1898	0	2684	0	2237	0	1209	0	1546	0	2533	0	4637	0	5826	0
Brucellosis	70439	0	4.9966	0	2318	0	5662	0	6543	0	7677	0	9067	0	8326	0	9164	1	8354	0	5987	2	4477	0	4540	0	3743	0
Gonorrhea	103613	0	7.3497	0	4762	0	6589	0	8029	0	7931	0	9077	0	8863	0	10104	0	10924	0	10147	0	10328	0	10065	0	9414	0
Syphilis	530116	16	37.6036	0.0011	28708	3	43574	2	49855	1	48926	1	53258	10	52007	1	58247	2	61068	3	55767	5	56981	3	57719	1	50823	1
Leptospirosis	302	0	0.0214	0	6	0	7	0	5	0	8	0	8	0	9	0	25	0	57	0	71	0	76	0	25	0	11	0
Schistosomiasis	13	0	0.0009	0	0	0	3	0	3	0	1	0	3	0	7	0	5	0	1	0	3	0	2	0	3	0	7	0
Malaria	2313	12	0.1641	0.0009	149	2	117	0	138	1	189	0	212	0	264	2	289	1	234	2	193	1	193	1	183	0	245	1
Human infection with H7N9 virus	0	0	0	0	0	0	0	0	0	0	0	0	0	0	0	0	0	0	0	0	0	0	0	0	0	0	0	0
Monkey pox	407	0	0.0289	0	-	-	-	-	-	-	-	-	-	-	-	-	-	-	-	-	80	0	127	0	80	0	102	0
Class C notifiable infectious diseases	15911396	75	1128.67	0.0053	64574	0	347928	2	3863775	39	1810030	32	431904	2	623052	1	648816	0	400769	1	575348	0	629317	2	2043069	1	4238485	6
Influenza	12780291	70	906.564	0.005	15270	0	240687	1	3721370	38	1677011	31	212889	2	65289	1	48848	0	60530	0	168963	0	340969	1	1862998	1	4113326	6
Mumps	91303	0	6.4765	0	2370	0	4548	0	7299	0	7028	0	8930	0	10710	0	9280	0	7919	0	10867	0	8287	0	7642	0	7092	0
Rubella	556	0	0.0394	0	40	0	67	0	90	0	75	0	73	0	110	0	99	0	103	0	72	0	110	0	89	0	74	0
Acute hemorrhagic conjunctivitis	195276	0	13.8518	0	1156	0	1958	0	2208	0	2210	0	2311	0	4985	0	13425	0	12742	0	125264	0	23111	0	4940	0	3873	0
Leprosy	158	0	0.0112	0	14	0	40	0	43	0	41	0	27	0	24	0	36	0	23	0	23	0	24	0	34	0	24	0
Typhus	1656	0	0.1175	0	33	0	50	0	77	0	119	0	171	0	131	0	169	0	217	0	227	0	215	0	170	0	102	0
Kala azar	277	4	0.0196	0.0003	17	0	27	1	37	0	34	1	32	0	25	0	30	0	26	1	26	0	19	1	19	0	29	0
Echinococcosis	3102	0	0.22	0	240	0	324	0	374	0	347	0	314	0	252	0	342	0	352	0	367	0	311	0	387	0	354	0
Filariasis	0	0	0	0	0	0	0	0	0	0	0	0	0	0	0	0	0	0	0	0	0	0	0	0	0	0	0	0
Infectious diarrhea	1165296	0	82.6598	0	42950	0	96292	0	122646	0	103060	0	115898	0	108442	0	119375	0	125319	0	102559	0	90744	0	73835	0	67461	0
Hand, foot and mouth disease	1673481	1	118.708	0.0001	2484	0	3935	0	9631	1	20105	0	91259	0	433084	0	457212	0	193538	0	166980	0	165527	0	92955	0	46150	0

## Sheet: 2024
	Overview of the National legal infectious disease epidemic situation in 2024				January		February		March		April		May		June		July		August		September		October		November		December
Disease Name	Cases (No.)	Deaths (No.)	Incidence Rate (1/100,000)	Mortality Rate (1/100,000)	Cases (No.)	Deaths (No.)	Cases (No.)	Deaths (No.)	Cases (No.)	Deaths (No.)	Cases (No.)	Deaths (No.)	Cases (No.)	Deaths (No.)	Cases (No.)	Deaths (No.)	Cases (No.)	Deaths (No.)	Cases (No.)	Deaths (No.)	Cases (No.)	Deaths (No.)	Cases (No.)	Deaths (No.)	Cases (No.)	Deaths (No.)	Cases (No.)	Deaths (No.)
Total of Class A, B and C notifiable infectious diseases	14488171	25465	1029.2312	1.8091	3427657	2198	1594723	1674	1450149	2329	1120260	2290	1227286	2084	1117408	2254	1023231	2431	719686	2366	589950	2321	563572	2253	635391	2528	1994023	2867
Total of Class A, and B notifiable infectious diseases	3367070	25436	239.1947	1.8071	317479	2195	275681	1674	368244	2325	420216	2290	424252	2080	390682	2253	405800	2426	353682	2365	303827	2319	300134	2253	298149	2527	295592	2857
Plague	2	1	0.0001	0.0001	0	0	0	0	0	0	0	0	0	0	0	0	0	0	2	1	0	0	0	0	0	0	0	0
Cholera	10	0	0.0007	0	0	0	0	0	0	0	0	0	0	0	0	0	5	0	4	0	1	0	0	0	0	0	0	0
SARS	0	0	0	0	0	0	0	0	0	0	0	0	0	0	0	0	0	0	0	0	0	0	0	0	0	0	0	0
Acquired immune deficiency syndrome	54931	19970	3.9023	1.4187	3194	1730	3344	1360	5422	1857	5357	1718	4987	1611	5201	1680	4832	1729	4485	1612	4450	1720	4403	1598	4760	1763	4909	1878
Hepatitis	1391122	3225	98.8244	0.2291	159136	53	142012	74	181006	160	168275	231	165333	195	152225	265	170397	330	163748	438	146669	332	148566	359	154173	495	161938	632
Hepatitis A	13831	1	0.9825	0.0001	1002	0	857	0	1452	2	1624	0	1419	0	1128	0	1206	0	1136	0	1084	0	1041	0	1036	0	1247	0
Hepatitis B	1174288	301	83.4207	0.0214	135873	26	122780	28	152967	24	140564	21	139523	20	129221	24	145530	24	140045	42	125765	29	128731	24	133186	40	141532	42
Hepatitis C	164616	2913	11.6942	0.2069	18610	23	15002	44	22215	133	21905	209	20462	174	18600	239	20236	305	19424	395	16896	303	16035	335	17027	454	15881	589
Hepatitis D	177	0	0.0126	0	25	0	13	0	19	0	17	0	15	0	16	0	23	0	24	0	7	0	9	0	19	0	27	0
Hepatitis E	32800	10	2.3301	0.0007	2996	4	2869	2	3676	0	3593	1	3310	1	2738	2	2815	1	2597	1	2446	0	2312	0	2421	1	2680	1
Other hepatitis	5410	0	0.3843	0	630	0	491	0	587	1	572	0	604	0	522	0	587	0	522	0	471	0	438	0	484	0	571	0
Poliomyelitis	0	0	0	0	0	0	0	0	0	0	0	0	0	0	0	0	0	0	0	0	0	0	0	0	0	0	0	0
Human infection with H5N1 virus	0	0	0	0	0	0	0	0	0	0	0	0	0	0	0	0	0	0	0	0	0	0	0	0	0	0	0	0
Measles	1272	0	0.0904	0	51	0	31	0	66	0	148	0	162	0	201	0	171	0	111	0	118	0	107	0	116	0	176	0
Epidemic hemorrhagic fever	4259	12	0.3026	0.0009	511	1	247	0	234	0	300	1	359	2	433	0	313	1	202	0	192	1	374	2	777	4	613	0
Rabies	167	148	0.0119	0.0105	15	11	4	2	6	6	9	8	13	10	13	10	16	11	18	19	17	12	20	14	18	18	21	22
Japanese encephalitis	125	3	0.0089	0.0002	3	1	0	1	0	0	1	0	3	0	5	0	10	0	16	0	71	0	21	2	13	0	3	0
Dengue	24278	0	1.7247	0	27	0	42	0	38	0	58	0	109	0	130	0	554	0	1801	0	4845	0	11083	0	5201	0	442	0
Anthrax	471	5	0.0335	0.0004	7	0	17	0	30	0	20	0	21	1	41	0	56	0	91	1	90	1	60	1	24	0	24	1
Dysentery	34349	0	2.4401	0	1689	0	1673	0	2087	0	2522	0	3408	0	4197	0	4512	0	4374	0	3564	0	2680	0	2128	0	1915	0
Tuberculosis	569081	1989	40.4272	0.1413	60660	383	51945	224	70013	295	68732	319	63595	251	58241	291	62437	346	57944	289	55609	247	52943	270	51790	238	48656	318
Typhoid fever and paratyphoid fever	4621	0	0.3283	0	285	0	190	0	249	0	354	0	418	0	532	0	557	0	550	0	612	0	456	0	340	0	308	0
Meningococcal meningitis	129	7	0.0092	0.0005	17	1	11	0	15	0	15	0	12	0	8	0	9	2	11	0	5	0	6	1	10	2	16	1
Pertussis	476690	30	33.8638	0.0021	15275	5	17105	8	27078	0	91272	7	97669	2	85817	1	74964	0	43216	1	17316	2	10118	2	7829	0	6662	3
Diphtheria	0	0	0	0	0	0	0	0	0	0	0	0	0	0	0	0	0	0	0	0	0	0	0	0	0	0	0	0
Neonatal tetanus	19	0	0.0021	0	2	0	2	0	0	0	0	0	2	0	2	0	2	0	2	0	2	0	0	0	2	0	3	0
Scarlet fever	66433	0	4.7194	0	6255	0	1783	0	3610	0	6125	0	10271	0	12397	0	6309	0	2028	0	2179	0	3040	0	5111	0	8296	0
Brucellosis	62055	3	4.4084	0.0002	4207	0	3758	0	6197	0	7141	1	8007	1	7711	0	8272	0	6564	0	4612	1	3381	0	3878	1	3690	0
Gonorrhea	101199	1	7.1891	0.0001	9112	1	6350	0	7824	0	8138	0	8611	0	8396	0	9571	0	9377	0	8923	0	8998	0	9211	0	9649	0
Syphilis	572092	27	40.6411	0.0019	56658	6	46868	3	64161	7	61511	4	60962	7	54760	5	62430	5	58717	3	54136	3	53569	2	52434	2	47978	2
Leptospirosis	426	0	0.0303	0	19	0	9	0	6	0	7	0	22	0	21	0	37	0	91	0	128	0	65	0	36	0	18	0
Schistosomiasis	5	0	0.0004	0	5	0	5	0	1	0	2	0	3	0	1	0	1	0	3	0	0	0	2	0	0	0	0	0
Malaria	2783	15	0.1977	0.0011	254	3	215	2	150	0	190	1	236	0	299	1	306	2	279	1	242	0	204	2	282	4	248	0
Human infection with H7N9 virus	0	0	0	0	0	0	0	0	0	0	0	0	0	0	0	0	0	0	0	0	0	0	0	0	0	0	0	0
Monkey pox	551	0	0.0391	0	97	0	70	0	51	0	39	0	49	0	51	0	39	0	48	0	46	0	38	0	16	0	27	0
Class C notifiable infectious diseases	11121101	29	790.037	0.002	3110178	3	1319042	0	1081905	4	700044	0	803034	4	726726	1	617431	5	366004	1	286123	2	263438	0	337242	1	1698431	10
Influenza	8417396	20	597.967	0.0014	2988914	3	1179029	0	856355	3	441711	0	440431	4	314709	1	300232	0	169642	0	117403	0	103568	0	166917	1	1509750	7
Mumps	92060	0	6.5399	0	5272	0	3344	0	6966	0	9255	0	10197	0	9939	0	8438	0	6692	0	9657	0	8424	0	8096	0	6706	0
Rubella	427	0	0.0303	0	45	0	33	0	67	0	68	0	82	0	73	0	64	0	70	0	39	0	72	0	58	0	63	0
Acute hemorrhagic conjunctivitis	28798	0	2.0458	0	3039	0	1856	0	2676	0	2803	0	2920	0	2971	0	2867	0	2179	0	2156	0	1927	0	1912	0	1863	0
Leprosy	136	0	0.0097	0	24	0	24	0	53	0	43	0	31	0	26	0	21	0	28	0	10	0	12	0	14	0	19	0
Typhus	1638	0	0.1164	0	68	0	45	0	51	0	153	0	190	0	131	0	179	0	207	0	188	0	186	0	175	0	119	0
Kala azar	252	0	0.0179	0	33	0	18	0	16	0	33	0	27	0	24	0	27	0	34	0	33	0	6	0	24	0	21	0
Echinococcosis	3615	7	0.2568	0.0005	438	0	311	0	534	0	485	0	380	0	302	0	461	5	335	0	407	2	332	0	388	0	421	1
Filariasis	0	0	0	0	0	0	0	0	0	0	0	0	0	0	0	0	0	0	0	0	0	0	0	0	0	0	0	0
Infectious diarrhea	1525517	2	108.372	0.0001	85963	0	125289	0	196347	1	143289	0	122593	0	122585	0	134419	0	144594	1	121176	0	102391	0	100831	0	132687	2
Hand, foot and mouth disease	1051262	0	74.681	0	26382	0	9093	0	18840	0	102204	0	226183	0	275966	0	170723	0	42223	0	35054	0	46520	0	58827	0	46782	0

## Sheet: 2016
	Overview of the National legal infectious disease epidemic situation in 2016
Disease Name	Cases (No.)	Deaths (No.)	Incidence Rate (1/100,000)	Mortality Rate (1/100,000)
Total of Class A, B and C notifiable infectious diseases	6944240	18237	506.586	1.3303
Total of Class A, and B notifiable infectious diseases	2956500	17968	215.676	1.3107
Plague	1	0	0.0001	0
Cholera	27	0	0.002	0
SARS	0	0	0	0
Acquired immune deficiency syndrome	54360	14091	3.9656	1.028
Hepatitis	1221479	537	89.108	0.0392
Hepatitis A	21285	5	1.5528	0.0004
Hepatitis B	942268	405	68.7393	0.0295
Hepatitis C	206832	108	15.0886	0.0079
Hepatitis D	411	0	0.03	0
Hepatitis E	27922	15	2.0369	0.0011
Other hepatitis	22761	4	1.6604	0.0003
Poliomyelitis	0	0	0	0
Human infection with H5N1 virus	0	1	0	0.0001
Measles	24820	18	1.8106	0.0013
Epidemic hemorrhagic fever	8853	48	0.6458	0.0035
Rabies	644	592	0.047	0.0432
Japanese encephalitis	1237	47	0.0902	0.0034
Dengue	2050	0	0.1495	0
Anthrax	374	2	0.0273	0.0001
Dysentery	123283	4	8.9936	0.0003
Tuberculosis	836236	2465	61.0042	0.1798
Typhoid fever and paratyphoid fever	10899	1	0.7951	0.0001
Meningococcal meningitis	101	10	0.0074	0.0007
Pertussis	5584	3	0.4074	0.0002
Diphtheria	0	0	0	0
Neonatal tetanus	177	3	0.0114	0.0002
Scarlet fever	59282	0	4.3247	0
Brucellosis	47139	2	3.4388	0.0001
Gonorrhea	115024	1	8.3911	0.0001
Syphilis	438199	53	31.967	0.0039
Leptospirosis	354	1	0.0258	0.0001
Schistosomiasis	2924	0	0.2133	0
Malaria	3189	16	0.2326	0.0012
Human infection with H7N9 virus	264	73	0.0193	0.0053
Class C notifiable infectious diseases	3987740	269	290.909	0.0196
Influenza	306682	56	22.3727	0.0041
Mumps	175001	0	12.7665	0
Rubella	4535	0	0.3308	0
Acute hemorrhagic conjunctivitis	34253	0	2.4988	0
Leprosy	284	0	0.0207	0
Typhus	1160	1	0.0846	0.0001
Kala azar	305	1	0.0223	0.0001
Echinococcosis	4777	2	0.3485	0.0001
Filariasis	0	0	0	0
Infectious diarrhea	1018605	14	74.3082	0.001
Hand, foot and mouth disease	2442138	195	178.156	0.0142

## Sheet: 2017
	Overview of the National legal infectious disease epidemic situation in 2017
Disease Name	Cases (No.)	Deaths (No.)	Incidence Rate (1/100,000)	Mortality Rate (1/100,000)
Total of Class A, B and C notifiable infectious diseases	7030879	19796	509.544	1.4347
Total of Class A, and B notifiable infectious diseases	3064073	19642	222.06	1.4235
Plague	1	1	0.0001	0.0001
Cholera	14	0	0.001	0
SARS	0	0	0	0
Acquired immune deficiency syndrome	57194	15251	4.145	1.1053
Hepatitis	1283523	573	93.0198	0.0415
Hepatitis A	18875	4	1.3679	0.0003
Hepatitis B	1001952	425	72.6137	0.0308
Hepatitis C	214023	120	15.5107	0.0087
Hepatitis D	375	0	0.0272	0
Hepatitis E	29014	21	2.1027	0.0015
Other hepatitis	19284	3	1.3976	0.0002
Poliomyelitis	0	0	0	0
Human infection with H5N1 virus	0	0	0	0
Measles	5941	5	0.4306	0.0004
Epidemic hemorrhagic fever	11262	64	0.8162	0.0046
Rabies	516	502	0.0374	0.0364
Japanese encephalitis	1147	79	0.0831	0.0057
Dengue	5893	2	0.4271	0.0001
Anthrax	318	3	0.023	0.0002
Dysentery	109368	2	7.9261	0.0001
Tuberculosis	835193	2823	60.5283	0.2046
Typhoid fever and paratyphoid fever	10791	3	0.782	0.0002
Meningococcal meningitis	118	19	0.0086	0.0014
Pertussis	10390	0	0.753	0
Diphtheria	0	0	0	0
Neonatal tetanus	93	3	0.0059	0.0002
Scarlet fever	74369	0	5.3897	0
Brucellosis	38554	1	2.7941	0.0001
Gonorrhea	138855	1	10.0631	0.0001
Syphilis	475860	45	34.4867	0.0033
Leptospirosis	201	0	0.0146	0
Schistosomiasis	1186	0	0.086	0
Malaria	2697	6	0.1955	0.0004
Human infection with H7N9 virus	589	259	0.0427	0.0188
Class C notifiable infectious diseases	3966806	154	287.483	0.0112
Influenza	456718	41	33.0994	0.003
Mumps	252740	0	18.3166	0
Rubella	1605	0	0.1163	0
Acute hemorrhagic conjunctivitis	34652	0	2.5113	0
Leprosy	301	0	0.0218	0
Typhus	929	0	0.0673	0
Kala azar	182	0	0.0132	0
Echinococcosis	5485	0	0.3975	0
Filariasis	0	0	0	0
Infectious diarrhea	1284644	18	93.1011	0.0013
Hand, foot and mouth disease	1929550	95	139.839	0.0069

## Sheet: 2018
	Overview of the National legal infectious disease epidemic situation in 2018
Disease Name	Cases (No.)	Deaths (No.)	Incidence Rate (1/100,000)	Mortality Rate (1/100,000)
Total of Class A, B and C notifiable infectious diseases	7770749	23377	559.41	1.6829
Total of Class A, and B notifiable infectious diseases	3063049	23174	220.506	1.6683
Plague	0	0	0	0
Cholera	28	0	0.002	0
SARS	0	0	0	0
Acquired immune deficiency syndrome	64170	18780	4.6195	1.352
Hepatitis	1280015	531	92.1473	0.0382
Hepatitis A	16196	3	1.1659	0.0002
Hepatitis B	999985	413	71.9881	0.0297
Hepatitis C	219375	99	15.7926	0.0071
Hepatitis D	356	0	0.0256	0
Hepatitis E	28603	14	2.0591	0.001
Other hepatitis	15500	2	1.1158	0.0001
Poliomyelitis	0	0	0	0
Human infection with H5N1 virus	0	0	0	0
Measles	3940	1	0.2836	0.0001
Epidemic hemorrhagic fever	11966	97	0.8614	0.007
Rabies	422	410	0.0304	0.0295
Japanese encephalitis	1800	135	0.1296	0.0097
Dengue	5136	1	0.3697	0.0001
Anthrax	336	3	0.0242	0.0002
Dysentery	91152	1	6.562	0.0001
Tuberculosis	823342	3149	59.2717	0.2267
Typhoid fever and paratyphoid fever	10843	2	0.7806	0.0001
Meningococcal meningitis	104	10	0.0075	0.0007
Pertussis	22057	2	1.5879	0.0001
Diphtheria	0	0	0	0
Neonatal tetanus	83	4	0.0052	0.0003
Scarlet fever	78864	0	5.6774	0
Brucellosis	37947	0	2.7318	0
Gonorrhea	133156	1	9.5858	0.0001
Syphilis	494867	39	35.6251	0.0028
Leptospirosis	157	1	0.0113	0.0001
Schistosomiasis	144	0	0.0104	0
Malaria	2518	6	0.1798	0.0004
Human infection with H7N9 virus	2	1	0.0001	0.0001
Class C notifiable infectious diseases	4707700	203	338.904	0.0146
Influenza	765186	153	55.0851	0.011
Mumps	259071	0	18.6503	0
Rubella	3930	0	0.2829	0
Acute hemorrhagic conjunctivitis	38250	0	2.7536	0
Leprosy	225	0	0.0162	0
Typhus	971	0	0.0699	0
Kala azar	160	0	0.0115	0
Echinococcosis	4327	0	0.3115	0
Filariasis	0	0	0	0
Infectious diarrhea	1282270	15	92.3096	0.0011
Hand, foot and mouth disease	2353310	35	169.413	0.0025

## Sheet: 2019
	Overview of the National legal infectious disease epidemic situation in 2019
Disease Name	Cases (No.)	Deaths (No.)	Incidence Rate (1/100,000)	Mortality Rate (1/100,000)
Total of Class A, B and C notifiable infectious diseases	10244507	25285	733.566	1.8105
Total of Class A, and B notifiable infectious diseases	3072338	24981	219.998	1.7888
Plague	5	1	0.0004	0.0001
Cholera	16	0	0.0011	0
SARS	0	0	0	0
Acquired immune deficiency syndrome	71204	20999	5.0986	1.5036
Hepatitis	1286691	575	92.1344	0.0412
Hepatitis A	19271	3	1.3799	0.0002
Hepatitis B	1002292	447	71.7698	0.032
Hepatitis C	223660	102	16.0153	0.0073
Hepatitis D	352	0	0.0252	0
Hepatitis E	28155	16	2.0161	0.0011
Other hepatitis	12961	7	0.9281	0.0005
Poliomyelitis	0	0	0	0
Human infection with H5N1 virus	0	0	0	0
Measles	2974	0	0.213	0
Epidemic hemorrhagic fever	9596	44	0.6871	0.0032
Rabies	290	276	0.0208	0.0198
Japanese encephalitis	416	13	0.0298	0.0009
Dengue	22188	3	1.5888	0.0002
Anthrax	297	1	0.0213	0.0001
Dysentery	81075	1	5.8054	0.0001
Tuberculosis	775764	2990	55.5491	0.2141
Typhoid fever and paratyphoid fever	9274	0	0.6641	0
Meningococcal meningitis	111	6	0.0079	0.0004
Pertussis	30027	2	2.1501	0.0001
Diphtheria	0	0	0	0
Neonatal tetanus	65	5	0.004	0.0003
Scarlet fever	81737	0	5.8528	0
Brucellosis	44036	1	3.1532	0.0001
Gonorrhea	117938	0	8.445	0
Syphilis	535819	42	38.3677	0.003
Leptospirosis	214	2	0.0153	0.0001
Schistosomiasis	113	0	0.0081	0
Malaria	2487	19	0.1797	0.0014
Human infection with H7N9 virus	1	1	0.0001	0.0001
Class C notifiable infectious diseases	7172169	304	513.568	0.0218
Influenza	3538213	269	253.356	0.0193
Mumps	299961	0	21.4789	0
Rubella	32539	0	2.33	0
Acute hemorrhagic conjunctivitis	41439	0	2.9673	0
Leprosy	233	0	0.0167	0
Typhus	1173	0	0.084	0
Kala azar	151	0	0.0108	0
Echinococcosis	4003	2	0.2866	0.0001
Filariasis	0	0	0	0
Infectious diarrhea	1335627	13	95.6385	0.0009
Hand, foot and mouth disease	1918830	20	137.399	0.0014
